# Supplementary material for: Identification of the YABBY Gene Family in Cerasus humilis and Analysis of Expression Patterns During Different Growth Stages
Source: Biology (Basel). 2025 Oct 28;14(11):1511. doi: 10.3390/biology14111511 (PMC12649974; doi:10.3390/biology14111511)
Supplement: Supplementary file 1 [file biology-14-01511-s001.zip]

Archive with 9 entries (9 files):
- 3D protein structure modeling.pdf
- Figure S1.jpg
- Figure S2.jpg
- Figure S3.jpg
- Figure S4.jpg
- Supplementary Text.pdf
- Table S 1.xls
- Table S 2.xls
- YABBY protein sequence.xls
