# Supplementary material for: Identification of the YABBY Gene Family in Cerasus humilis and Analysis of Expression Patterns During Different Growth Stages
Source: Biology (Basel). 2025 Oct 28;14(11):1511. doi: 10.3390/biology14111511 (PMC12649974; doi:10.3390/biology14111511)
Supplement: Supplementary file 1 [file biology-14-01511-s001.zip › Table S 1.xls]

## Sheet: Sheet1
Name	Primer sequence
Chumilis06953F	TTTGATGGCATCCGAACGTG
Chumilis06953R	TCACCGTCACCATGTTCTGT
Chumilis15388F	ATAACGCGCAGAATTACCGG
Chumilis15388R	ATGCAGAAGGTACACGTTGC
Chumilis10332F	CCACTTCCCTCACATCCACT
Chumilis10332R	GACACCCACATTTGCAGGAG
Chumilis02817F	GTCGTTTCTCAGCACCAGAC
Chumilis02817R	GATTGGCCCTTTCCGAAGTC
Chumilis03199F	CCATCTCTTCGATCTCCCCG
Chumilis03199R	TGACGGCCAACATTGACAAG
Chumilis25786F	CCTCTGCGTACAACCGTTTC
Chumilis25786R	GTGGGCCCAATTCTTAGCAG
ActinF	ATCTGCTGGAAGGTGCTGAG
ActinR	CCAAGCAGCATGAAGATCAA
GAPDHF	TTCTCGTTGAGGGCTATTCCA
GAPDHR	CCACAGACTTCATCGGTGACA
