# Supplementary material for: Identification of the YABBY Gene Family in Cerasus humilis and Analysis of Expression Patterns During Different Growth Stages
Source: Biology (Basel). 2025 Oct 28;14(11):1511. doi: 10.3390/biology14111511 (PMC12649974; doi:10.3390/biology14111511)
Supplement: Supplementary file 1 [file biology-14-01511-s001.zip › Table S 2.xls]

## Sheet: Sheet1
Gene	Rename	pI	Molecular weight (average)	Protein sequence
Chumilis02817.1	ChYABBY1	8.59	19589.2	MNLEEKVTMDLINQPSEHLCYVRCNFCSTVLAVGLPFKRLLDTVTVKCGHCSNLSFLSTRPALQGQCLSDHPTSLTLQQAGCCSDFGKGQSSSSSSPISSEPSSPKAPFVVKPPEKKHRLPSAYNRFMKEEIQRIKAANPEIPHREAFSAAAKNWARYIPSPSAGSDSGSCSSTNNILQE*
Chumilis03199.1	ChYABBY2	5.41	25021.4	MSALNHLFDLPDQICYVQCGFCATILLVSVPCSSLSMLAVTVRCGHCSCLLSVNMMKASFVPLHLLASLTQDEQREELCLEEVDKQNKNPLDMRSPPMVVSNSDNEEEDTISMNPIVNKPPEKRQRAPSAYNHFIKEEIRRLKAENPSMTHKEAFSTAAKNWAQFPPIQYKGDGPDGESCTSQREENVTWDSDVPEAHEDGKIFRERKAPRHSIWARTPFE*
Chumilis06953.1	ChYABBY3	8.81	21251	MSMDLMASERVCYVHCNFCNTILAVSVPCNSLQNMVTVRCGHCANLLSVNMGASLQSNALPPQDPQLQKHHLSSEDSNKSCGSSSSSKCSKFGHPLESVELHDQPRISPIRPPEKRQRVPSAYNRFIKEEIQRIKASNPDISHREAFSTAAKNWAHFPHIHFGLKLDGSKQPKLDQTFAGGDQGTQKSSGFY*
Chumilis10332.1	ChYABBY4	8.24	25763.2	MSSAAASSTAFNSPDQQQQQQHLLSPSDQLCYVHCNFCDTVLAVSVPCSSLFKTVTVRCGHCSNLLSVNMRALLLPPPNNQHLPHPFFNTPHNLLEDMRNAPSSNTLMNHQPNYTNESIMAIRGGGLDHQEIPKPPAAVNRPPEKRQRVPSAYNRFIKDEIQRIKAGNPDISHREAFSAAAKNWAHFPHIHFGLMPDQPVKKTNMRQQEGEDMLMKDGFFSTPANVGVSPY*
Chumilis15388.1	ChYABBY5	8.12	21316.1	MTSCIDVATEQLCYIPCNFCNIVLAVSVPCSSLFDIVTVRCGHCTNLWSVNMAAAFQSLSWPDVQAQNYNYNAQNYRIESGSSSKCNKKIATRDPTADHVTEERGVNRPPEKRQRVPSAYNQFIKEEIQRIKANNPDISHREAFSTAAKNWAHFPHIHFGLMLETNNQPKLDNDSEKHLMSRATLLNK*
Chumilis25786.1	ChYABBY6	8.58	24407.7	MSSSSSASTLSLDHLPPSEQLCYVHCNICDTVLAVSVPCTSLFKTVTVRCGHCTNLLPVNMRGLLLPSPNQFHHLGHSFFSSPNNSHNLLEEIPNPAPNFLMNQTSVNDFAVRPRGGADELPRPPAITRPPEKRQRVPSAYNRFIKDEIQRIKSVNPDISHREAFSAAAKNWAHFPHIHFGLMPDQTVKKTNVRQQEGEDVLMKDGFFASANNVRVSPY*
