# Supplementary material for: Identification of the YABBY Gene Family in Cerasus humilis and Analysis of Expression Patterns During Different Growth Stages
Source: Biology (Basel). 2025 Oct 28;14(11):1511. doi: 10.3390/biology14111511 (PMC12649974; doi:10.3390/biology14111511)
Supplement: Supplementary file 1 [file biology-14-01511-s001.zip › YABBY protein sequence.xls]

## Sheet: Sheet1
>ChYABBY3		Number of amino acids: 192
MSMDLMASERVCYVHCNFCNTILAVSVPCNSLQNMVTVRCGHCANLLSVNMGASLQSNAL
PPQDPQLQKHHLSSEDSNKSCGSSSSSKCSKFGHPLESVELHDQPRISPIRPPEKRQRVP
SAYNRFIKEEIQRIKASNPDISHREAFSTAAKNWAHFPHIHFGLKLDGSKQPKLDQTFAG
GDQGTQKSSGFY*
>ChYABBY5		Number of amino acids: 188
MTSCIDVATEQLCYIPCNFCNIVLAVSVPCSSLFDIVTVRCGHCTNLWSVNMAAAFQSLS
WPDVQAQNYNYNAQNYRIESGSSSKCNKKIATRDPTADHVTEERGVNRPPEKRQRVPSAY
NQFIKEEIQRIKANNPDISHREAFSTAAKNWAHFPHIHFGLMLETNNQPKLDNDSEKHLM
SRATLLNK*
>ChYABBY4		Number of amino acids: 231
MSSAAASSTAFNSPDQQQQQQHLLSPSDQLCYVHCNFCDTVLAVSVPCSSLFKTVTVRCG
HCSNLLSVNMRALLLPPPNNQHLPHPFFNTPHNLLEDMRNAPSSNTLMNHQPNYTNESIM
AIRGGGLDHQEIPKPPAAVNRPPEKRQRVPSAYNRFIKDEIQRIKAGNPDISHREAFSAA
AKNWAHFPHIHFGLMPDQPVKKTNMRQQEGEDMLMKDGFFSTPANVGVSPY*
>ChYABBY1		Number of amino acids: 180
MNLEEKVTMDLINQPSEHLCYVRCNFCSTVLAVGLPFKRLLDTVTVKCGHCSNLSFLSTR
PALQGQCLSDHPTSLTLQQAGCCSDFGKGQSSSSSSPISSEPSSPKAPFVVKPPEKKHRL
PSAYNRFMKEEIQRIKAANPEIPHREAFSAAAKNWARYIPSPSAGSDSGSCSSTNNILQE
*
>ChYABBY2		Number of amino acids: 221
MSALNHLFDLPDQICYVQCGFCATILLVSVPCSSLSMLAVTVRCGHCSCLLSVNMMKASF
VPLHLLASLTQDEQREELCLEEVDKQNKNPLDMRSPPMVVSNSDNEEEDTISMNPIVNKP
PEKRQRAPSAYNHFIKEEIRRLKAENPSMTHKEAFSTAAKNWAQFPPIQYKGDGPDGESC
TSQREENVTWDSDVPEAHEDGKIFRERKAPRHSIWARTPFE*
>ChYABBY6		Number of amino acids: 219
MSSSSSASTLSLDHLPPSEQLCYVHCNICDTVLAVSVPCTSLFKTVTVRCGHCTNLLPVN
MRGLLLPSPNQFHHLGHSFFSSPNNSHNLLEEIPNPAPNFLMNQTSVNDFAVRPRGGADE
LPRPPAITRPPEKRQRVPSAYNRFIKDEIQRIKSVNPDISHREAFSAAAKNWAHFPHIHF
GLMPDQTVKKTNVRQQEGEDVLMKDGFFASANNVRVSPY*
>ATYABBY2		Number of amino acids: 184
MSVDFSSERVCYVHCSFCTTILAVSVPYASLFTLVTVRCGHCTNLLSLNIGVSLHQTSAPPIHQDLQPHRQHTTSLVTRKDCASSSRSTNNLSENIDREA
PRMPPIRPPEKRQRVPSAYNRFIKEEIQRIKACNPEISHREAFSTAAKNWAHFPHIHFGLKLDGNKKGKQLDQSVAGQKSNGYY*
>ATINO		Number of amino acids: 262
MNINKTYLSVYIYTHTHTHISPIIHRTHTLSMTKLPNMTTTLNHLFDLPGQICHVQCGFCTTILLVSVPFTSLSMVVTVRCGHCTSLLSVNLMKASFIPL
HLLASLSHLDETGKEEVAATDGVEEEAWKVNQEKENSPTTLVSSSDNEDEDVSRVYQVVNKPPEKRQRAPSAYNCFIKEEIRRLKAQNPSMAHKEAFSLA
AKNWAHFPPAHNKRAASDQCFCEEDNNAILPCNVFEDHEESNNGFRERKAQRHSIWGKSPFE*
>ATCRC		Number of amino acids: 181
MNLEEKPTMTASRASPQAEHLYYVRCSICNTILAVGIPLKRMLDTVTVKCGHCGNLSFLTTTPPLQGHVSLTLQMQSFGGSDYKKGSSSSSSSSTSSDQP
PSPSPPFVVKPPEKKQRLPSAYNRFMRDEIQRIKSANPEIPHREAFSAAAKNWAKYIPNSPTSITSGGHNMIHGLGFGEKK*
>ATYABBY5		Number of amino acids: 164
MANSVMATEQLCYIPCNFCNIILAVNVPCSSLFDIVTVRCGHCTNLWSVNMAAALQSLSRPNFQATNYAVPEYGSSSRSHTKIPSRISTRTITEQRIVNR
PPEKRQRVPSAYNQFIKEEIQRIKANNPDISHREAFSTAAKNWAHFPHIHFGLMLESNKQAKIA*
>ATYABBY1		Number of amino acids: 229
MSMSSMSSPSSAVCSPDHFSPSDHLCYVQCNFCQTILAVNVPYTSLFKTVTVRCGCCTNLLSVNMRSYVLPASNQLQLQLGPHSYFNPQDILEELRDAPS
NMNMMMMNQHPTMNDIPSFMDLHQQHEIPKAPPVNRPPEKRQRVPSAYNRFIKEEIQRIKAGNPDISHREAFSAAAKNWAHFPHIHFGLVPDNQPVKKTN
MPQQEGEDNMVMKEGFYAPAAANVGVTPY*
>ATYABBY3		Number of amino acids: 240
MSSMSMSSSSAPAFPPDHFSSTDQLCYVHCSFCDTVLAVSVPPSSLFKTVTVRCGHCSNLLSVTVSMRALLLPSVSNLGHSFLPPPPPPPPPNLLEEMRS
GGQNINMNMMMSHHASAHHPNEHLVMATRNGRSVDHLQEMPRPPPANRPPEKRQRVPSAYNRFIKEEIQRIKAGNPDISHREAFSAAAKNWAHFPHIHFG
LMADHPPTKKANVRQQEGEDGMMGREGFYGSAANVGVAHN*
>AcYABBY1		Number of amino acids: 182
MASSSATFPLEHLSPPPLSEQLCYVHCNFCDSVLAVSVPCSSLLKTVTVRCGHCGNLLSVNMRALLLAAGANQFHFAQYPFLSPTHQTLLGEIPYPPPPSLVLDQPNVTSLSNNNGAATSVRGREDQELPQNPVVINRAPEKRQRVPSAYNRFIKGVRMFFSRTGSTPPLQRTWESLRSRAR*
>AcYABBY2		Number of amino acids: 226
MSSSSAAFSLDHLSPPPSEQLCYVHCNFCDTVLAVGVPCSSLFKTVTVRCGHCTNLLSVNMRGLLLPAANQLLFGQAFFAPSHHTLLDEIPYPPPSLLMDHHQANVSNHGSTNNNMVAPVKGSEEVELPQTPVVNRPPEKRQRVPSAYNRFIKDEIQRIKAGNPDITHREAFSAAAKNWAHFPHIHFGLMPDQGLKKTSVRPQEGEDVLLKDGLYAAAAANLGAHF*
>AcYABBY3		Number of amino acids: 178
MSSHHLPQHESYIGRSDPSSAVSVPNNNILNIVTVRCGHCANLLSVNMGAFLQSLPLQDAQVHNIGFHDKCEYGSSSKCNRTTVMYSMQSEQQPTVPIRPPEKRQRVPSAYNRFIKEEIQRIKANNPDISHREAFSAAAKNWAHFPHIHFGLTLDSKKQVKLDDTIATPAPQKAKGFY*
>AcYABBY4		Number of amino acids: 178
MSTQIAPEHVCYVHCNFCSTILAVSVPCNSLFNIVTVRCGHCGVLLSVNMGNLLQTLARQDYQIHNKVLRENCGEYESSSKCNKTPMAYSMPNNQQQVQPMRPPEKRQRVPSAYNREEIQRIKANNPEISHREAFSAAAKNWAHFPRIHFGLTLDGANPEKRDEEITMPGPQKAQGFY*
>AcYABBY5		Number of amino acids: 136
MTQVSVPSNSMFDILTVRCGNCTNLLSVDMGAVTQKIPLQGSQVHNIGSHHDHNSVDCGGSSSKCNRRSPVLDSIQNDPHKTLPTPPPEKRQRVPSAYNRFIKEEIQRIKANNPDISHREAFSTAAKNGNMLLFYM*
>AcYABBY6		Number of amino acids: 188
MSVQIAPEHVCYVHCSFCNTILVVSVPSNSMFDILTVRCGNCTNLLSVDMGAVTQKLPLQGSQKHAQQVHNIGSHHDHNSVDCGGSSSKCNRRSPVLDSIQNDPHKTLPTPPPEKRQRVPSAYNRFIKEEIQRIKANNPDISHREAFSTAAKNWAHFPHIHFGLTHDNDKQHNEAIATHGNPEACGLY*
>AcYABBY7		Number of amino acids: 190
MDLVSPSEHLCYVRCTYCNTVLAVGVPCKRIMDTVTVKCGHCNNLSFLSPRPMVQPVCPTDHQQMCFQGPCNDCRRLQPSPSNSSMSSEQTTTKAPFVVKPPEKKHRLPSAYNRFMKEEIQRIKAVKPDIPHREAFSMAAKNWAKCDPRCSTVSTSENNVAVRAMSFSHERSNGLPINSFDVFKPMERKD*
>GSVIVT01001269001		Number of amino acids: 211
MSSSSTLSLDHLPPSEQLCYVHCNICDTVLAVSVPCTSLFKTVTVRCGHCTNLLPVNLRGLLLPSANQLHLGHAFFSPSHNLLEEIPNPSPNFLINQTTANDFSVSARGGADELPRPPVINRPPEKRQRVPSAYNRFIKDEIQRIKAGNPDITHREAFSAAAKNWAHFPHIHFGLMPDQTMKKTNVRQQEGEDVLMKDGFFASANVGVSPY*
>GSVIVT01012246001		Number of amino acids: 160
MDLVPPSEHLCYVRCNFCNTVLAVGIPCKRLLDTVTVKCGHCSNLSFLSTRPPLQGQCLDHQMSLQGVCNDFRKGQSSSSSSSTSSEPVSPKAPFVVKPPEKKHRLPSAYNRFMKEEIQRIKVANPEIPHREAFSAAAKNWARYIPNSPAGSVSESSNNE*
>GSVIVT01013778001		Number of amino acids: 176
MSTLNHLFDLQEQICYVQCGFCTTILLVSVPYSSLSMVVTVRCGHCASLLSVNMMKASFVPLHLLASLSQDEPKEGCPNEEGAQKASDKRSPSMVASSDNEEDDIVPVHHVVNKPPEKRQRAPSAYNRFIKEEIRRLKAENPKMTHKEAFSTAAKNWAHFPAIQLKGAGESCSQER*
>GSVIVT01015567001		Number of amino acids: 185
MSSCIDVASEQLCYIPCNFCNIVLAVSVPCSSLFDIVTVRCGHCTNLWSVNMAAAFQSLSWQDVQAPNYTSPDYRIDLGSSSKCNTKMAMRAPASNISEERIVNRPPEKRQRVPSAYNQFIKEEIQRIKANNPDISHREAFSTAAKNWAHFPHIHFGLMLETNNQPKLDEGSEKHLMSKAALRNK*
>GSVIVT01022586001		Number of amino acids: 184
MSLDIASERVCYVHCNFCNTILAVSVPCTSVFNAVTIRCGHCANLLSVNMGALLQTVPLHDLQKENLLFQASSKECGSSSKFHKVAAMDSSDNEQPRMLPKGAAQEKKQRVPSAYNRFIKEEIQRIKANNPDISHKEAFSTAAKNWAHFPHIHFGLTLNNSKSDKANFDEAFSGEGPRKTQGFY*
>GSVIVT01027648001		Number of amino acids: 210
MSSSSAFSPDHLSPTSDQLCYVHCNFCDTVLAVSVPCTSLFKTVTVRCGHCTNLLSVNMRGLLLPAANQLHLGHSLFSPHNILEEIRSPPSSMLINQPNPNEAVMPVRGVDEIPKPPVVNRPPEKRQRVPSAYNRFIKDEIQRIKAGNPGISHREAFSAAAKNWAHFPHIHFGLMPDQPVKKANVRQQEGEDMLMKDGFFAPANVGVSPY*
>GSVIVT01037533001		Number of amino acids: 183
MSLDITPERVCYVHCNFCNTILAVSVPCTSLFTIVTVRCGHCANLLSVNMGALLQTVPTQDLQSQKQQLSCGDPSEDCGSSSKCNKFSAFESAEHEQPRMPPIRPPEKRQRVPSAYNRFIKEEIQRIKASNPDITHREAFSTAAKNWAHFPHIHFGLKLDGNKQGKLDQAFAGEGPHKAHGFY*
>Yangtao021545		Number of amino acids: 185
MSLDLASERVCYVHCNFCSTVLAVSVPCTSMFTIVTVRCGHCANLLSVNMGASFQTLPLQDPQRKLQKQHLINSEDSNKECGSSSKCNKFSAFEPAEHETPRMPPIRPPEKRQRVPSAYNRFIKEEIQRIKASNPDISHREAFSTAAKNWAHFPHIHFGLKLDGNKQARMEQALEEGTQKSNGFY*
>Yangtao002777		Number of amino acids: 164
MSLDFASSDQRVCCVHCNFCNTTLAVSVPCSVMYNAVTVRCGHCGNLISLNMGALLQTVYHQNLQTRSLLCQGFSDNCQSQSSSKCKNKAASVFDSSTNESLSLSTRATEKKQRVPSAYNRFIKEEIQRIKANNPDISHREAFSTAAKNWAHLPRMNSGHGGQN*
>Yangtao003754		Number of amino acids: 216
MSSSASTLSLDHLPPTEQLCYVHCNICDTVLAVSVPCTSLFKTVTVRCGHCTNLLPVNMRGMLFPSTNQFHLGHNFFSPPHNLLVHEEIPNPAPNFLINQTNTNDFTMPTRSVVDELPRPPVTNRPPEKRQRVPSAYNRFIKDEIQRIKAGNPDITHREAFSAAAKNWAHFPHIHFGLMPDQTTVKKTNMRPQEGDDVLMKENGYFASANVGVSPY*
>Yangtao010607		Number of amino acids: 216
MSSSSSAFSPDHLSPSDQLCYVHCNFCDTVLAVSVPCSSLFKTVTVRCGHCSNLLSVNMRGLLLPSPNQLHLGHSFFTPQNLLEEIRNVPSNLLINQANPSNDTMMPIRGGVEEIPKPPAVNRPPEKRQRVPSAYNRFIKDEIQRIKAGNPDISHREAFSAAAKNWAHFPHIHFGLLPDHQPVKKANVRQQEGEDVLMKDGFFTAPPATNVGVTPY*
>Yangtao006609		Number of amino acids: 187
MSSCIDVAPEQLCYIPCNFCNIVLAVSVPCSSLFDIVTVRCGHCTNLWSVNMAAAFQSLSWQDHVQTPNYNSQDYRIDLGSSSKCVNKMSMRAPNNNTLTEERVVNRPPEKRQRVPSAYNQFIKEEIQRIKANNPDISHREAFSTAAKNWAHFPHIHFGLMLETNNQPKMDDGPEKHLMPRTALLHK*
>Yangtao005911		Number of amino acids: 178
MANPNGAAPEQFRYIPCKFCNMILSVSIPCRDIFDVVSVRCGHCTNIWSENIAASFHSMSAKDVQVSNQSSSVFRFDSGSSSKYMSKPSNRAPTTTVTQERVVNQPPQKRHRAPSLYNQFIKEEIQRIKVNNPEISHREAFSAAAKNWARVPHIHFGLMLETSANSTKLDDVSAIAVK*
>OsYABBY1		Number of amino acids: 169
MSVQFTSEHVCYVNCNYCNTILVVNVPNNCSYNIVTVRCGHCTMVLSMDLAPFHQARTVQDHQVQNRGFQGNNFGSYDIASRNQRTSTAMYPMPTSQQQVSPIRPPEKRQRVPSAYNRFIKEEIQRIKTSNPEISHREAFSAAAKNWAHLPRLHFGLSVADGGGGGGSN*
>OsYABBY2		Number of amino acids: 186
MSAQIVPAPEHVCYVHCNFCNTIFAVSVPSNSMLNIVTVRCGHCTSLLSVNLRGLVQALPAEDHLQDNLKMHNMSFRENYSEYGSSSRYGRVPMMFSKNDTEHMLHVRPPEKRQRVPSAYNRFIKEEIRRIKANNPDISHREAFSTAAKNWAHFPNIHFGLGSHESSKKLDEAIGAPSPQKVQRLY*
>OsYABBY3		Number of amino acids: 313
MSSSSSSSASSAAAAAFRPAVVQREQQVVEEKFPAAAAAMREMVLPPVAAAAADSEQEQLCYVHCHYCDTVLVVSVPSSSLFETVTVRCGHCSSLLTVNMRGLLLPTTAAAAPPPPPPPPPPPPPPAAHFPHSLNLAPANPPHHHSLLDEISTANSPTQLLLEQHGLGGLMASAASCRNNNSPAAAAAPPPPTSQGKAAAKEPSPRTNTAVINRPPEKRQRVPSAYNRFIKDEIQRIKAGNPDISHREAFSAAAKNWAHFPHIHFGLMPDHQGLKKTSLLPQDHQRKDGLLKEGLYAAAAAAAAAANMGVAPY*
>OsYABBY4		Number of amino acids: 256
MSSSSSSSAVFPLDHLAAPSPTEQLCYVHCNCCDTILAVGVPCSSLFKTVTVRCGHCANLLSVNLRGLLLPAPAPAPANQLHFGPSLLSPTSPHGLLDEVAFQTPSLLMEQAASASLSSITGRSSSSCASNAPAMQMPPAKPVQQEPELPKNAPASANRPPEKRQRVPSAYNRFIKDEIQRIKAGNPDISHREAFSAAAKNWAHFPHIHFGLMPDQGFKKTFKPQDGSEDILLKDSLYAAAAAAAAAAANMGVTPF*
>OsYABBY5		Number of amino acids: 266
MMSSAPETFSLDHLSQHQQQQPPPLAEQEQLCYVHCNFCDTILAVGVPCSSLFKTVTVRCGHCANLLSVNLRGLLLPAAASTANQLPFGQALLSPTSPHGLLDEVPSFQAPASLMTEQASPNVSSITSSNSSCANNAPATSMASAANKATQREPQQPKNAPSANRTSEKRQRVPSAYNRFIKDEIQRIKASNPDITHREAFSAAAKNWAHFPHIHFGLMPDQGLKKTGIQSQDGAGECMLFKDGLYAAAAAAAAATAASSMGVTPF*
>OsYABBY6		Number of amino acids: 207
MSAQIAPAEQVCYVHCNFCNTILAVSVPGNSMLNIVTVRCGHCTNLLSVNLRGLMHSAPALQDHHHHHLQESGLSGCFRDQSGYPEFGFSAASSSSKLRLPPAAAAMVSYSQQNQQLEQALHARPPEKRQRVPSAYNRFIKEEIRRIKANNPDISHREAFSTAAKNWAHYPNIHFGLSPGHEGGKKLVDVDPIPTAPSSKKIQGFYS*
>OsYABBY7		Number of amino acids: 169
MSSAARHHCSGLRERLGCVQCSFCATVLLVSVPCSSVLRVVAVQCGHCSGILSAVNLPPSPVSASIELTPQELDAGPPPGEYSDESSGDDREGRDAEDDAPAPAAAAVANKPPGRKQRTPSAYNCFVKEEIKRIKSMEPNITHKQAFSTAAKNWAHLPRIQQKRGRDSC*
>OsDL		Number of amino acids: 194
MDLVSPSEHLCYVRCTYCNTVLAVGVPCKRLMDTVTVKCGHCNNLSFLSPRPPMVQPLSPTDHPLGPFQGPCTDCRRNQPLPLVSPTSNEGSPRAPFVVKPPEKKHRLPSAYNRFMREEIQRIKAAKPDIPHREAFSMAAKNWAKCDPRCSSTVSTSNSNPEPRVVAAPIPHQERANEQVVESFDIFKQMERSG*
>MD16G1058900		Number of amino acids: 174
MNMEEKVTMDLINQPSEHLCYVRCNFCNTVLAVGIPCKRLMDTVTVKCGHCSNLSFLSTR
PPLQGQCLPDHPTSLTLQQAGCCNDFKKDQSSTSSSPVSSDPPSPKAPFVVKPPEKKHRL
PSAYNRFMKDEIQRIKAANPEIPHREAFSAAAKNWARYIPCQSSAAGSGSGSY*
>MD15G1171100		Number of amino acids: 189
MTSCVDVATEQLCYIPCNFCSIVLAVSVPCSSLFDIVTVRCGRCTNLWSVNMAAAFQSLS
WQDVQAQNYNCNSQNYRIDSGSSSKCNKKNATGDPTLYPATEERGVNRPPEKRQRVPSAY
NQFIKEEIQRIKANNPDISHREAFSTAAKNWAHFPRIHFGLMLETNSQAKLDNICKTLRN
ILCQGLHY*
>MD13G1059600		Number of amino acids: 178
MSMEEKVTMDFINQPSENLCYVRCNFCNTVLAVGLPCKRLMDTITVKCGHCSNLSFLSTR
SPLEGQCLPDHPTSLTLQAGCCNDFRKGQSSSSSSSPVSGNPPSPKAPFVVKPPEKKHRL
PSAYNRFMKDEIKRIKAANPEVPHREAFSAAAKNWARYIPSQSSAGSGSGSCSNNNE*
>MD07G1117200		Number of amino acids: 235
MSSAAASSTVFNSQDQQHHHHLLSPTDQLCYVHCNFCDTVLAVSVPCSSLFKTVTVRCGH
CSNLISVNMCALLLPPANNNNQLHLPHPFFSTPHNLLQEEIRNTPSNTMMNHQPCYTNES
IMPIRGEGFEHLQEIPKPPAVVNRPPEKRQRVPSAYNRFIKEEIQRIKAGNPDISHREAF
SAAAKNWAHFPHIHFGLMPDQPVKKTNMRQQEGDDMLVKDGFFSTPANVGVSPY*
>MD04G1083800		Number of amino acids: 219
MSSSSTLSLDHLPPSEQLCYVHCNICDTGLAVSVPCTSLFKTVTVRCGHCTNLLTVNMRG
QLLPSSNQFHHLGHSFFSSPNNSLNLLEEIPNVPTPNFLVNHTNVNDFAGTPRGGADEHF
PRPPVINRPPEKRQRVPSAYNRFIKDEIQRIKSVNPDISHREAFSAAAKNWAHFPHIHFG
LMPDQTVKKTTIRQQEGEDVLMKDGFLSSANNVRVSPY*
>MD13G1094900		Number of amino acids: 263
MMIVLQLLYKSSRFITRHLLLFTSSLSLSLSLSLSRKHTNMSTLNHLYDLPDQICYVQCG
FCTTILLVSVPCSSLSMLAVTVRCGHCSCLLSVNMMKASFVPLHLLASLTQDEQKEELCL
EEMVEKQNSLDMRSPSMVISNSDNEDEDMISMNPIVNKPPEKRQRAPSAYNRFIKEEIRR
LKAENPSMTHKEAFSTAAKNWAQFPPIQYKEDGPDGESCTCSELREENVAWESDMPEAVQ
DGNGFRERKAPRHSIWARTPFE*
>MD03G1159800		Number of amino acids: 198
MSMDLMASERVCYVHCNFCNTILAVSVPCNSSMNMVTVRCGHCANLLSVNIGGSLQSTTI
PPHQDPQKQHLSSEDSNKNCGSSSSSSSSSSSSSKSNKFGHAFESLELHDQPRISPIRPP
EKRQRVPSAYNRFIKEEIQRIKASNPDISHREAFSTAAKNWAHFPHIHFGLKLDANREPK
LDQAFAGEGTQKSNGFY*
>MD02G1029700		Number of amino acids: 189
MTSCVDVATEQLCYIPCNFCSIVLAVSVPCSSLFDIVTVRCGHCTNLWSVNMAAAFQSPS
WQDVQAQNYNYNSQNYRIDSGSSSKCNKKNATRDPTSDHLTEERGVNRPPEKRQRVPSAY
NQFIKEEIQRIKANNPDISHREAFSTAAKNWAHFPHIHFGLMLEANNQAKLDNDPEKHLM
SRAALLNN*
>MD00G1189200		Number of amino acids: 185
MSMDLMASERVCYVHCNFCNTILAVSVPCNSLLNMVTVRCGHCANLLSVNTGGSLQSTTI
PPQDPQKQHLSSEDSNKNCGSSSSSSSSKSNKFGHAFESLELHEQPRVSPIPPPEKRQRV
PSAYNRFIKEEIQRIKASNPDISHREAFSKAAKNWAHFPHIHFGLKLDANKQPKLDQAFA
GKGT*
>MD06G1065700		Number of amino acids: 221
MSSSSASTLSLDHLPPSEQLCYVHCNICDTVLAVSVPCTSLFKTVTVRCGHCTNLLPVNM
RGLLLPSPNQFHHLGHSFFSSPSNSHNLLEEIPNVPTPNFLMNQTSVNDFAARPRGGPDE
LLPRPPVINRPPEKRQRVPSAYNRFIKDEIQRIKSVNPDISHREAFSAAAKNWAHFPHIH
FGLMPDQTVKKTTVRQQEGEDVVMKDGFFSSANNVRVLPY*
>MD16G1096000		Number of amino acids: 221
MSTLNQLFDLPDQICYVQCGFCTTLLLVSIPCSSLSMLAVTVRCGHCSCLLSVNMMKASF
VPLHLLASLAQDEQKEELCLEEMVEKQNPLDMRSPPMVVSNSDNEEEDTIFMNPIVNKPP
EKRQRAPSAYNRFIKEEIKRLKDENPSMTHKEAFSTAAKNWAQFPPIQYKEDGPDGESCT
SQREENVAWESDVPEAVEDGKVFGETKALRHSIWARTPFE*
